# Supplementary material for: The co‐occurrence of antibiotic resistance genes between dogs and their owners in families
Source: Imeta. 2022 May 4;1(2):e21. doi: 10.1002/imt2.21 (PMC10989978; doi:10.1002/imt2.21)
Supplement: Supplementary file 2 — Supporting information. [file IMT2-1-e21-s001.xls]

## Sheet: Table S1
Table S1. The details information about all metageome sample.
Sample ID	Type	From	raw reads	clean reads	clean data size(GB)	breed	gender	age	companionship
D1	dog	Family1	21527327	21416015	6.69	poodle	male	2 years	2 years
D2	dog	Family2	29855279	29684139	9.28	Golden Retriever	female	8 months	5 months
D4	dog	Family4	23425234	23334557	7.29	Chihuahua	female	3 years	3 years
D5	dog	Family5	23693613	23593283	7.37	shepherd	female	2 years and 3 months	2 years
D6	dog	Family6	22261653	22117062	6.91	Labrador retriever	female	9 months	9 months
D7	dog	Family7	21925943	21758644	6.8	mixed	male	2 years	2 years
D8	dog	Family8	28383086	28194518	8.81	Corgi	female	3 years	3 years
D10	dog	Family10	25432577	25273455	7.9	Samoyed	female	1 year and 5 months	1 year and 5 months
D11	dog	Family11	24513582	24374224	7.61	Samoyed	male	3 years	3 years
D12	dog	Family12	22863559	22747435	7.11	bichon	female	7 years	7 years
D13	dog	Family13	25616637	25496748	7.97	Samoyed	male	7 months	7 months
D14	dog	Family14	28177380	27914140	8.72	poodle	female	8 months	8 months
D15	dog	Family15	28470996	28298163	8.84	Schnauzer	male	5 years	5 years
O1	owner	Family1	19483900	19308041	6.03	/	female	48 years	2 years
O2	owner	Family2	26138934	25984488	8.12	/	female	24 years	5 months
O3	owner	Family3	24558423	24378111	7.62	/	male	32 years	3 years
O4	owner	Family4	26331334	26082640	8.15	/	male	22 years	3 years
O5	owner	Family5	23428213	23267484	7.27	/	female	21 years	2 years
O6	owner	Family6	30008870	29773731	9.31	/	female	19 years	9 months
O7	owner	Family7	28123847	27725945	8.66	/	female	15 years	2 years
O8	owner	Family8	25531675	25340730	7.92	/	female	25 years	2 years
O9	owner	Family9	27036937	26880713	8.4	/	female	22 years	3 years
O10	owner	Family10	23744498	23637486	7.39	/	female	35 years	1 year and 5 months
O11	owner	Family10	21821890	21725436	6.79	/	female	8 years	1 year and 5 months
O12	owner	Family11	28292687	28158735	8.8	/	female	25 years	3 years
O13	owner	Family12	29332182	29151232	9.11	/	male	28 years	7 years
O14	owner	Family13	23161163	22909700	7.16	/	male	28 years	7 months
O15	owner	Family14	24072878	23868153	7.46	/	female	25 years	8 months
O16	owner	Family15	25196020	25024378	7.82	/	male	27 years	5 years
S1	dog	kennel 1	23092992	22986649	7.18	mixed	male	3 years	seldom
S2	dog	kennel 1	19149433	19037746	5.95	Schnauzer	male	6 years	seldom
S3	dog	kennel 1	21342968	21221399	6.63	French Bulldog	female	2 years	seldom
S4	dog	kennel 1	22875469	22731151	7.1	Chinese rural dog	female	3 years	seldom
S5	dog	kennel 1	25083494	24850740	7.76	mixed	female	3 years	seldom
S6	dog	kennel 1	24859916	24660155	7.72	poodle	female	3 years	seldom
S7	dog	kennel 1	24784804	23702171	7.41	missed	missed	missed	seldom
S8	dog	kennel 1	28973030	28836703	9.01	missed	missed	missed	seldom
S9	dog	kennel 2	25631811	25478623	7.96	Samoyed	male	3 months	seldom
S10	dog	kennel 2	21882625	21722659	6.79	poodle	female	2 months	seldom
S11	dog	kennel 2	25022220	24798136	7.75	French Bulldog	male	1 month	seldom
S12	dog	kennel 2	22172369	22008412	6.87	poodle	female	3 months	seldom
S13	dog	kennel 2	28297479	28097246	8.78	poodle	male	1 month	seldom
S14	dog	kennel 2	27943150	27820107	8.69	poodle	male	2 months	seldom
S15	dog	kennel 2	29150876	28830219	9.01	poodle	male	3 months	seldom
S16	dog	kennel 3	26548291	26451115	8.27	Labrador retriever	male	6 months	seldom
S17	dog	kennel 3	24737794	24608194	7.69	Border Collie	male	3 months	seldom
S18	dog	kennel 3	26127371	25997694	8.13	Labrador retriever	male	5 months	seldom
S19	dog	kennel 3	25225362	24956219	7.8	Samoyed	female	4 months	seldom
S20	dog	kennel 3	28901942	28741652	8.98	Labrador retriever	male	2 months	seldom
S21	dog	kennel 3	22729439	22532412	7.04	Labrador retriever	male	4 months	seldom
S22	dog	kennel 3	23722489	23560335	7.36	missed	missed	missed	seldom
SRR27149	hadza	SRR27149	14834811	14380743	2.84	/	unknown	unknown	hardly
SRR29408	hadza	SRR29408	31843136	31449790	6.29	/	unknown	unknown	hardly
SRR29484	hadza	SRR29484	8271548	7909133	1.54	/	unknown	unknown	hardly
SRR29485	hadza	SRR29485	4744817	4546380	0.89	/	unknown	unknown	hardly
SRR29563	hadza	SRR29563	14081791	13613007	2.68	/	unknown	unknown	hardly
SRR29574	hadza	SRR29574	10431372	10116793	1.99	/	unknown	unknown	hardly
SRR30121	hadza	SRR30121	35645325	35159281	7.01	/	unknown	unknown	hardly
SRR30122	hadza	SRR30122	15396618	14953742	2.95	/	unknown	unknown	hardly
SRR30123	hadza	SRR30123	38920714	38314961	7.55	/	unknown	unknown	hardly
SRR30128	hadza	SRR30128	15333733	14972662	2.95	/	unknown	unknown	hardly
SRR30132	hadza	SRR30132	4866860	4670093	0.91	/	unknown	unknown	hardly
SRR30133	hadza	SRR30133	4913103	4868371	0.98	/	unknown	unknown	hardly
SRR30134	hadza	SRR30134	11313742	10956310	2.16	/	unknown	unknown	hardly
SRR30136	hadza	SRR30136	13390711	13080912	2.33	/	unknown	unknown	hardly
SRR30138	hadza	SRR30138	4929987	4757447	0.94	/	unknown	unknown	hardly
SRR30140	hadza	SRR30140	8449886	8242248	1.62	/	unknown	unknown	hardly
SRR30141	hadza	SRR30141	32369669	32013657	6.41	/	unknown	unknown	hardly
SRR30142	hadza	SRR30142	5271272	5203096	1.04	/	unknown	unknown	hardly
SRR30143	hadza	SRR30143	6603974	6286904	1.23	/	unknown	unknown	hardly
SRR30144	hadza	SRR30144	5055719	4877724	0.96	/	unknown	unknown	hardly
SRR30145	hadza	SRR30145	16695141	16178570	3.19	/	unknown	unknown	hardly
SRR30149	hadza	SRR30149	4105469	3960900	0.78	/	unknown	unknown	hardly

## Sheet: Table S2
Table S2. The taxa correlated with the total abundance of mobile ARGs and MGEs
Owner, ARG, Class							Owner，MGE, Class
Class			number	correlation	pvalue		Class			number	correlation	pvalue
Gammaproteobacteria			12	0.881908	0.000147877		Negativicutes			12	0.681095	0.0147456
Fusobacteriia			9	0.817632	0.00115936		Gammaproteobacteria			12	0.58378	0.0462759
Owner, ARG, Family							Owner，MGE, family
family		class	number	correlation	pvalue		family		class	number	correlation	pvalue
Enterobacteriaceae		Gammaproteobacteria	12	0.878549	0.000169147		Enterobacteriaceae		Gammaproteobacteria	12	0.592332	0.0424206
Peptostreptococcaceae		Clostridia	12	0.872316	0.000214883		Veillonellaceae		Negativicutes	12	0.626807	0.0291678
Fusobacteriaceae		Fusobacteriia	9	0.817632	0.00115936		Peptostreptococcaceae		Clostridia	12	0.598987	0.0395826
Owner, ARG, Genus							Owner, MGE, Genus
genus		Class	number	correlation	pvalue		genus		Class	number	correlation	pvalue
Escherichia		Gammaproteobacteria	12	0.875035	0.000193873		Escherichia		Gammaproteobacteria	12	0.599684	0.0392936
Peptostreptococcaceae_noname		Clostridia	11	0.871854	0.000218624		Peptostreptococcaceae_noname		Clostridia	11	0.599389	0.0394157
Erysipelotrichaceae_noname		Erysipelotrichia	11	0.723358	0.00784109		Erysipelotrichaceae_noname		Erysipelotrichia	11	0.630464	0.0279635
Fusobacterium		Fusobacteriia	8	0.817191	0.00117252		Megamonas		Negativicutes	6	0.64765	0.0227797
Owner, ARG, Species							Owner, MGE,species
species	genus	Class	number	correlation	pvalue		species	genus	Class	number	correlation	pvalue
Escherichia_coli	Escherichia	Gammaproteobacteria	12	0.888052	0.000114425		Escherichia_coli	Escherichia	Gammaproteobacteria	12	0.583244	0.0465252
Escherichia_unclassified	Escherichia	Gammaproteobacteria	9	0.871513	0.000221411		Bacteroides_stercoris	Bacteroides	Bacteroidia	10	-0.700331	0.0112023
Clostridium_hiranonis	Peptostreptococcaceae_noname	Clostridia	6	0.868386	0.000248335		Escherichia_unclassified	Escherichia	Gammaproteobacteria	9	0.610018	0.0351799
Collinsella_intestinalis	Collinsella	Actinobacteria	6	0.848688	0.000481764		Erysipelotrichaceae_bacterium_21_3	Erysipelotrichaceae_noname	Erysipelotrichia	7	-0.613864	0.0337308
Lachnospiraceae_bacterium_9_1_43BFAA	Lachnospiraceae_noname	Clostridia	6	0.840788	0.000612719		Megamonas_unclassified	Megamonas	Negativicutes	6	0.656684	0.0203546
Fusobacterium_mortiferum	Fusobacterium	Fusobacteriia	6	0.815465	0.00122512		Collinsella_intestinalis	Collinsella	Actinobacteria	6	0.62644	0.0292906
Clostridium_perfringens	Clostridium	Clostridia	6	0.703824	0.010634		Lachnospiraceae_bacterium_9_1_43BFAA	Lachnospiraceae_noname	Clostridia	6	0.616865	0.0326301
							Clostridium_hiranonis	Peptostreptococcaceae_noname	Clostridia	6	0.598277	0.0398791
							Bacteroides_nordii	Bacteroides	Bacteroidia	6	-0.631034	0.027779
Dog, ARG, Class							Dog, MGE,class
Class			number	correlation	pvalue		Class			number	correlation	pvalue
Gammaproteobacteria			12	0.58998	0.0434573		Gammaproteobacteria	0.727408	0.0073386	12	0.727408	0.0073386
Viruses_noname			9	0.833689	0.000752518		Dog, MGE, family
Dog, ARG, Family							family		Class	number	correlation	pvalue
family		Class	number	correlation	pvalue		Enterobacteriaceae		Gammaproteobacteria	12	0.727837	0.00728684
Enterobacteriaceae		Gammaproteobacteria	12	0.589951	0.0434705		Dog, MGE, genus
Bacillaceae		Bacilli	6	0.727283	0.00735383		genus	family	Class	number	correlation	pvalue
Dog, ARG, Genus							Escherichia	Enterobacteriaceae	Gammaproteobacteria	12	0.881756	0.00014879
genus	family	Class	number	correlation	pvalue		Citrobacter	Enterobacteriaceae	Gammaproteobacteria	7	0.906802	4.72714e-05
Escherichia	Enterobacteriaceae	Gammaproteobacteria	12	0.777946	0.0028885		Dog, MGE, species
Citrobacter	Enterobacteriaceae	Gammaproteobacteria	7	0.855876	0.000382514		species	genus	Class	number	correlation	pvalue
Dog, ARG, Species							Escherichia_unclassified	Escherichia	Gammaproteobacteria	12	0.911183	3.74399e-05
species	genus	Class	number	correlation	pvalue		Escherichia_coli	Escherichia	Gammaproteobacteria	11	0.848527	0.000484185
Escherichia_unclassified	Escherichia	Gammaproteobacteria	12	0.842768	0.000577594		Citrobacter_freundii	Citrobacter	Gammaproteobacteria	6	0.906358	4.83703e-05
Escherichia_coli	Escherichia	Gammaproteobacteria	11	0.736499	0.00629912		Escherichia_fergusonii	Escherichia	Gammaproteobacteria	6	0.841035	0.000608253
Citrobacter_freundii	Citrobacter	Gammaproteobacteria	6	0.847259	0.000503671		Enterococcus_casseliflavus	Enterococcus	Bacilli	5	0.666862	0.0178543
Escherichia_fergusonii	Escherichia	Gammaproteobacteria	6	0.738173	0.00612043

## Sheet: Table S3
Table S3. Contigs carrying at leaset a mobile ARG and an MGE.
contig	family	sample_type	contig_length	MGE	ARG	Top blast hits	Dog-Owner-sharing	Dog-Dog-sharing	Owner-Owner-sharing	others
D1_contig_1724	1	dog	1920	tnpA;tnpA	qnrS1	Escherichia coli	0	1	0	1
D1_contig_2777	1	dog	2659	tnpAIS50-A	aph(3')-IIa	Escherichia coli	0	1	0	0
D1_contig_2807	1	dog	2751	IS91	floR	Klebsiella pneumoniae	0	1	0	0
D1_contig_3109	1	dog	4298	Tn916-orf6	tet(S)	Streptococcus infantis	0	0	0	0
D1_contig_3262	1	dog	1940	tnpA;tnpA	blaTEM-1B	Salmonella enterica	0	0	0	1
D1_contig_5	1	dog	1368	qacEdelta	aadA1	Escherichia coli	0	1	0	0
D1_contig_5065	1	dog	1243	qacEdelta	sul1	Gammaproteobacteria	0	1	0	1
D1_contig_515	1	dog	2108	tnpA	tet(A)	Clavibacter michiganensis	0	1	0	1
D1_contig_6043	1	dog	4793	tnpA10	aac(3)-IId	Escherichia coli	0	1	0	0
D1_contig_7576	1	dog	4269	ISCR-orf513	qnrB6	Salmonella enterica	0	0	0	0
P1_contig_1131	1	owner	9212	tnpA	cfxA3	Bacteroides vulgatus	0	0	1	1
P1_contig_1694	1	owner	116147	Int-Tn916;Xis-Tn916;Tn916-orf8;Tn916-orf7;Tn916-orf9;repUS12;Tn916-orf13;Tn916-orf14;Tn916-orf15;Tn916-orf16;Tn916-orf17;Tn916-orf18;Tn916-orf19;Tn916-orf20	tet(L)	Megamonas funiformis	0	0	0	0
P1_contig_185	1	owner	12768	rep1;tnpA	aac(6')-aph(2'')	Lactobacillales	0	0	1	1
D3_contig_12456	2	dog	6457	tnpA;tnpA;tnpA	tet(A);aph(6)-Id;aph(3'')-Ib;sul2	Escherichia coli	0	0	0	0
D3_contig_13570	2	dog	2462	tnpA	erm(T)	Enterococcus faecium	0	0	0	0
D3_contig_16848	2	dog	2068	qacEdelta;tniB	sul1	Enterobacterales	0	0	0	0
D3_contig_18607	2	dog	4023	IS91	floR	Vibrio cholerae	0	1	0	0
D3_contig_27509	2	dog	2788	tnpA	blaCTX-M-55;blaTEM-214	Escherichia coli	0	0	0	0
D3_contig_744	2	dog	9234	tnpA	cfxA3	Bacteroidales	0	1	0	1
P3_contig_3025	2	owner	10261	tnpA;rep1	aac(6')-aph(2'')	Peptoclostridium difficile	0	0	1	1
P3_contig_7543	2	owner	5281	Tn916-orf9;Tn916-orf7	tet(M)	Lactobacillales	0	0	1	1
D4_contig_10891	4	dog	4089	tnpA	mph(A)	Klebsiella pneumoniae	0	1	0	0
D4_contig_1733	4	dog	6273	tnpA;tnpA;tnpA;tnpA;tnpA;tnpA	qnrS1	Klebsiella pneumoniae	0	1	0	1
D4_contig_1789	4	dog	101912	tnpA	dfrA1	Vibrio	0	1	0	0
D4_contig_2450	4	dog	3337	qacEdelta	ARR-3;catB3;blaOXA-1;aac(6')-Ib-cr	Escherichia coli	0	1	0	0
D4_contig_2825	4	dog	3929	tnpA	sul3	Escherichia coli	0	1	0	0
D4_contig_2879	4	dog	4716	qacEdelta	aadA1;cmlA1;aadA2;dfrA12	Klebsiella pneumoniae	0	1	0	0
D4_contig_35	4	dog	3527	IS91	floR	Escherichia coli	0	1	0	0
D4_contig_4452	4	dog	3799	ISCR-orf513	blaDHA-1	Enterobacteriaceae	0	0	0	0
D4_contig_542	4	dog	265044	tnpA	cfxA3	Bacteroides vulgatus	0	1	0	1
D4_contig_5966	4	dog	6702	IS10	tet(B)	Escherichia coli	1	0	0	0
D4_contig_6237	4	dog	3380	tnpA;tnpA	aph(4)-Ia;aac(3)-IV	Gammaproteobacteria	0	1	0	0
D4_contig_6759	4	dog	15483	tnpA	tet(W);aph(3')-III	Megamonas	0	0	0	0
D4_contig_739	4	dog	4395	tnpA;tnpA	blaTEM-1A	Gammaproteobacteria	0	0	0	0
D4_contig_9731	4	dog	4420	repUS12;rep7	cat	Enterococcus faecium	0	1	0	1
P4_contig_1080	4	owner	8010	tnpA	aac(6')-aph(2'')	Clostridiales	0	0	1	0
P4_contig_559	4	owner	9651	tnpA	cfxA5	Bacteroidales	0	0	1	0
P4_contig_6393	4	owner	6696	IS10	tet(B)	Pasteurella multocida	1	0	0	0
D5_contig_2997	5	dog	10771	qacEdelta	tet(G)	Sutterella wadsworthensis	0	1	0	1
D5_contig_3713	5	dog	45381	rep7	cat	Megamonas	0	1	0	1
D5_contig_51442	5	owner	1631	qacEdelta	sul1	Gammaproteobacteria	0	0	0	1
P5_contig_8742	5	owner	3886	repUS12	tet(L)	Enterococcus faecalis	0	0	0	0
P5_contig_975	5	owner	6292	tnpA	aac(6')-aph(2'')	Peptoclostridium	0	0	1	0
D6_contig_11693	6	dog	3806	qacEdelta	ARR-3;catB3;blaOXA-1;aac(6')-Ib-cr	Enterobacteriaceae	0	1	0	0
D6_contig_12351	6	dog	2727	tnpA	sul2	Acinetobacter baumannii	0	0	0	0
D6_contig_13565	6	dog	6938	tnpA10	tet(B)	Gammaproteobacteria	0	0	0	0
D6_contig_1605	6	dog	3726	tnpA;tnpA	tet(A)	Escherichia coli	0	1	0	0
D6_contig_1699	6	dog	4716	qacEdelta	aadA1;cmlA1;aadA2;dfrA12	Klebsiella pneumoniae	0	1	0	0
D6_contig_1849	6	dog	17634	IncX1;tnpA	blaTEM-1B	Escherichia coli	0	0	0	0
D6_contig_2096	6	dog	5292	tnpA;tnpA;tnpA;tnpA;tnpA	qnrS1	Escherichia coli	0	1	0	0
D6_contig_2307	6	dog	3828	IS91;IS91	floR	Escherichia coli	0	1	0	0
D6_contig_2822	6	dog	5225	rep7	cat	Enterococcus faecium	1	1	0	1
P6_contig_1629	6	owner	4815	rep7	cat	Enterococcus faecium	1	0	0	1
D6_contig_6415	6	dog	14945	tnpA;tnpA	aph(4)-Ia;aac(3)-IV	Escherichia coli	0	1	0	0
D6_contig_6718	6	dog	5315	tnpA	mef(B);sul3	Escherichia coli	0	0	0	0
P6_contig_13163	6	owner	6532	intI1;qacEdelta	ant(2'')-Ia;aadA1;cmlA1;sul1	Enterobacteriaceae	0	0	0	0
P6_contig_2381	6	owner	2887	tnpA;tnpA;tnpA03	blaCTX-M-14	Escherichia coli	0	0	0	1
P6_contig_754	6	owner	9742	Tn916-orf13;Tn916-orf14;Tn916-orf15;Tn916-orf16;Tn916-orf17;Tn916-orf18;Tn916-orf19	tet(M)	Streptococcus	0	0	1	1
D7_contig_1334	7	dog	3947	tnpA;tnpA	tet(A)	Escherichia coli	0	1	0	0
D7_contig_14295	7	dog	2008	tnpA	aph(3')-Ia	Salmonella enterica	0	0	0	0
D7_contig_2054	7	dog	5292	tnpA;tnpA;tnpA;tnpA;tnpA	qnrS1	Escherichia coli	0	1	0	1
D7_contig_23464	7	dog	1754	qacEdelta	sul1	Enterobacteriaceae	0	1	0	1
D7_contig_254	7	dog	3294	Tn916-orf13	tet(M)	Escherichia coli	0	0	0	1
D7_contig_3180	7	dog	2956	qacEdelta	cmlA1;aadA1	Enterobacteriaceae	0	1	0	0
D7_contig_3182	7	dog	2777	tnpA	blaTEM-216;blaCTX-M-55	Salmonella enterica	0	0	0	0
D7_contig_4113	7	dog	4438	tnpAIS50-A;IS91	aph(3')-IIa	Enterobacteriaceae	0	1	0	0
D7_contig_7545	7	dog	4153	tnpA	mph(A)	Escherichia coli	0	1	0	0
D7_contig_9795	7	dog	3952	tnpA	sul3	Escherichia coli	0	1	0	0
D7_contig_9897	7	dog	4945	tnpA10;IS10	aac(3)-IId	Escherichia coli	0	1	0	0
P10_contig_993	10	owner	114902	tnpA	cfxA4	Bacteroides vulgatus	0	0	1	0
D10_contig_14324	10	dog	5624	qacEdelta;tnpA;tnpA	ant(3'')-Ia;blaCTX-M-14	Escherichia coli	0	0	0	1
D10_contig_17168	10	dog	2959	tniB;tniA	sul1	Klebsiella pneumoniae	0	0	0	0
D10_contig_26340	10	dog	1263	tnpA	blaTEM-106	Capnocytophaga ochracea	0	0	0	0
D10_contig_31337	10	dog	4290	tnpA	mph(A)	Escherichia coli	0	1	0	0
D10_contig_4972	10	dog	2204	tnpA	tet(A)	Enterobacteriaceae	0	1	0	1
D10_contig_5985	10	dog	18532	qacEdelta	tet(G)	Gammaproteobacteria	0	1	0	1
D10_contig_9651	10	dog	4611	rep7	cat	Enterococcus faecium	0	1	0	1
D10_contig_972	10	dog	22424	Tn916-orf16;Tn916-orf15;Tn916-orf14;Tn916-orf13;Tn916-orf9;Tn916-orf7;Tn916-orf8;Xis-Tn916;Int-Tn916;Tn916-orf20;Tn916-orf19;Tn916-orf18;Tn916-orf17	tet(M);tet(L)	Bacilli	0	0	0	0
P10_contig_1076	10	owner	243791	tnpA	cfxA3	Bacteroides sp. 3_1_19	0	0	1	1
D11_contig_43054	11	dog	1352	qacEdelta	aadA5	Escherichia coli	1	0	0	0
D11_contig_5031	11	dog	10133	rep1;tnpA	aac(6')-aph(2'')	Peptoclostridium	0	0	0	1
P11_contig_17902	11	owner	13724	Tn916-orf15;Tn916-orf14;Tn916-orf13;Tn916-orf20;Tn916-orf19;Tn916-orf18;Tn916-orf17;Tn916-orf16	tet(M)	Streptococcus	0	0	1	1
P11_contig_21950	11	owner	6278	tnpA	sul2;aph(3'')-Ib;aph(6)-Id;tet(A)	Klebsiella pneumoniae	0	0	0	0
P11_contig_49602	11	owner	5441	intI1;qacEdelta	aadA5	Escherichia coli	1	0	0	0
D12_contig_1319	12	dog	4217	tnpA	tet(L)	Staphylococcus aureus	0	0	0	0
D12_contig_1480	12	dog	5819	rep13	cat(pC194)	Clostridiales	0	0	0	0
P12_contig_444	12	owner	37168	tnpA	cfxA5	Bacteroides vulgatus	0	0	1	0
D13_contig_10192	13	dog	3928	tnpA	sul3	Escherichia coli	0	1	0	0
D13_contig_11274	13	dog	2182	tnpA	tet(A)	Escherichia coli	0	1	0	1
D13_contig_12454	13	dog	1405	qacEdelta	aadA1	Vibrio cholerae	0	1	0	0
D13_contig_13267	13	dog	4980	qacEdelta;IS91;intI1	rmtB	Klebsiella pneumoniae	0	0	0	0
D13_contig_22855	13	dog	3406	qacEdelta	sul1	Escherichia coli	0	1	0	1
D13_contig_28650	13	dog	3128	tnpA	aph(4)-Ia;aac(3)-IV	Gammaproteobacteria	0	1	0	0
D13_contig_44295	13	dog	1624	tnpA	blaLAP-2	Enterobacteriaceae	0	0	0	0
D13_contig_8611	13	dog	5676	tnpAcp2	aac(3)-IId	Gammaproteobacteria	0	0	0	0
P13_1_(paired)_contig_3774	13	owner	73011	qacEdelta	tet(G)	Sutterella wadsworthensis	0	0	0	1
D14_contig_2351	14	dog	24755	qacEdelta	tet(G)	Betaproteobacteria	0	1	0	1
D14_contig_414	14	dog	25460	Tn916-orf20;Tn916-orf19;Tn916-orf18;Tn916-orf17;Tn916-orf16;Tn916-orf15;Tn916-orf14;Tn916-orf13	tet(M);tet(L)	Megamonas	0	1	0	0
P14_contig_1928	14	owner	11276	tnpA	cfxA5	Bacteroidales	0	0	1	0
P14_contig_21722	14	owner	5043	tnpA;tnpA;tnpA;tnpA	tet(A)	Escherichia coli	0	0	0	0
P14_contig_2748	14	owner	49501	tnpA;tnpA	blaTEM-1B;msr(D);mef(A)	Haemophilus influenzae	0	0	0	0
P14_contig_37098	14	owner	1842	tnpA	qnrS1	Enterobacteriales	0	0	0	1
D15_contig_1562	15	dog	26634	Tn916-orf20;Tn916-orf19;Tn916-orf18;Tn916-orf17;Tn916-orf16;Tn916-orf15;Tn916-orf14;Tn916-orf13;Tn916-orf9;Tn916-orf7;Tn916-orf8	tet(M)	Enterococcus cecorum	0	0	0	1
P15_contig_469	15	owner	114902	tnpA	cfxA4	Bacteroides vulgatus	0	0	1	0
Count							6	47	14	35

## Sheet: Table S4
Table S4. Summary of the ARG-carrying MAGs with ICEs and IMEs
Genome ID	Number of contigs	Genome Size (bp)	ARGs	ICE/IME Region ID	Location (nt)	Length (bp)	GC content (%)	oriT	Insertion site	Direct repeats (DRs)		Type	Taxonomy from GTDB
D2_MAG-6	84	4538897	erm(F)	Region1	9298..24953	15656	40.44	-	-	-		Putative IME without identified DR	k_Bacteria;p_Bacteroidetes;c_Bacteroidia;o_Bacteroidales;f_Bacteroidaceae
				Region2	1796496..2048208	251713	43.35	-	-	attL: 1796496..1796510 (atttttcttttcata)	attR: 2048194..2048208 (atttttcttttcata)	Putative ICE with T4SS
				Region3	2527979..2544774	16796	41.71	-	tRNA (2544729..2544803) [-]	attL: 2527979..2528024 (gtggaccagcctgggcttgaaccagggacctccagattatgagtct)	attR: 2544729..2544774 (gtggaccagcctgggcttgaaccagggacctccagattatgagtct)	Putative IME
D2_MAG-55	88	2629475	ant(6)-Ib	Region1	1550265..1560845	10581	28.37	-	Predicted ORF (1549183..1551255) [-]	attL: 1550265..1550279 (ctttaatatcttcat)	attR: 1560831..1560845 (ctttaatatcttcat)	Putative IME	k_Bacteria;p_Firmicutes
				Region2	2625693..2629288	3596	28.95	-	-	-		Putative IME without identified DR
D4_MAG-26	109	4988814	qnrB11, blaCMY-98	Region1	4345204..4421851	76648	53.27	-	tRNA (4345140..4345224) [+]	attL: 4345204..4345218 (cgagtccggccttcg)	attR: 4421837..4421851 (cgagtccggccttcg)	Putative ICE with T4SS	k_Bacteria;p_Proteobacteria;c_Gammaproteobacteria;o_Enterobacterales;f_Enterobacteriaceae
D7_MAG-8	64	3210847	cfxA5, sul3	Region1	653867..661492	7626	39.26	-	-	-		Putative IME without identified DR	k_Bacteria;p_Bacteroidetes;c_Bacteroidia;o_Bacteroidales;f_Bacteroidaceae
				Region2	1962474..1993153	30680	50.72	-	-	-		Putative ICE with T4SS
				Region3	2991931..2999954	8024	44.57	2997014..2997195	-	attL: 2991931..2991952 (tgtggggaaaatgtggggaaaa)	attR: 2999933..2999954 (tgtggggaaaatgtggggaaaa)	Putative IME
				Region4	3058481..3079380	20900	42.88	-	Predicted ORF (3058434..3059603) [+]	attL: 3058481..3058495 (ttttcttgacaatgt)	attR: 3079366..3079380 (ttttcttgacaatgt)	Putative IME
D11_MAG-29	113	3133507	tet(44)	Region1	1435713..1461828	26116	43.05	-	-	-		Putative ICE with T4SS	k_Bacteria;p_Firmicutes;c_Clostridia;o_Clostridiales;f_Lachnospiraceae;g_Lachnospiraceae bacterium
				Region2	2574065..2610424	36360	39.12	-	Predicted ORF (2574000..2575133) [-]	attL: 2574065..2574079 (tttcttcttccctca)	attR: 2610410..2610424 (tttcttcttccctca)	Putative IME
				Region3	2928848..2967510	38663	39.59	-	Predicted ORF (2928203..2929504) [+]	attL: 2928848..2928862 (aatcaggtaaatatg)	attR: 2967496..2967510 (aatcaggtaaatatg)	Putative IME
				Region4	3029415..3133242	103828	35.94	-	Predicted ORF (3029440..3029595) [+]	attL: 3029415..3029429 (ttttacacatggaag)	attR: 3133228..3133242 (ttttacacatggaag)	Putative ICE with T4SS
D13_MAG-1	1046	3166644	mph(N)	Region1	807968..957822	149855	33.74	-	Predicted ORF (807589..808131) [-]	attL: 807968..807982 (tagttgtttttccaa)	attR: 957808..957822 (tagttgtttttccaa)	Putative ICE with T4SS	k_Bacteria;p_Firmicutes;c_Clostridia;o_Clostridiales
D13_MAG-12	310	1151717	mph(A)	Region1	931464..969888	38425	60.62	-	-	-		Putative IME without identified DR	k_Bacteria;p_Actinobacteria;c_Coriobacteriia;o_Coriobacteriales
D13_MAG-39	148	3156078	sul3	Region1	2150601..2180095	29495	40.9	-		attL: 2150601..2150621 (gcagttaaagacaagttacaa)	attR: 2180075..2180095 (gcagttaaagacaagttacaa)	Putative IME	k_Bacteria;p_Bacteroidetes;c_Bacteroidia;o_Bacteroidales;f_Bacteroidaceae
D13_MAG-48	164	2535380	aac(6')-Im, aph(2'')-Ib	Region1	2003168..2078553	75386	40.09	-	Predicted ORF (2002858..2004396) [+]	attL: 2003168..2003182 (agccggtagacccgg)	attR: 2078539..2078553 (agccggtagacccgg)	Putative IME	k_Bacteria;p_Firmicutes;c_Clostridia;o_Clostridiales
P1_MAG-42	45	3430229	tet(Q)	Region1	1324733..1337922	13190	42.35	-	tRNA (1337909..1337993) [-]	attL: 1324733..1324749 (ttcgtacccagacccgg)	attR: 1337906..1337922 (ttcgtacccagacccgg)	Putative IME	k_Bacteria;p_Bacteroidetes;c_Bacteroidia;o_Bacteroidales;f_Bacteroidaceae
				Region2	1477498..1483128	5631	48.41	-	-	-		Putative IME without identified DR
				Region3	3262201..3296288	34088	46.17	-	Predicted ORF (3261665..3262864) [-]	attL: 3262201..3262215 (tggcaagagtatgca)	attR: 3296274..3296288 (tggcaagagtatgca)	Putative IME
P1_MAG-44	37	4533795	erm(F)	Region1	1594614..1617838	23225	45.23	1600999..1601069	Predicted ORF (1593819..1595000) [-]	attL: 1594614..1594628 (ggtaggcaagcccag)	attR: 1617824..1617838 (ggtaggcaagcccag)	Putative IME	k_Bacteria;p_Bacteroidetes;c_Bacteroidia;o_Bacteroidales;f_Tannerellaceae
				Region2	2636442..2696406	59965	42.39	-	Predicted ORF (2635883..2637067) [-]	attL: 2636442..2636456 (atatccgggtcttgc)	attR: 2696392..2696406 (atatccgggtcttgc)	Putative IME
				Region3	4494892..4528687	33796	43.45		Predicted ORF (4495034..4495405) [-]	attL: 4494892..4494906 (ggtaacggatgagga)	attR: 4528673..4528687 (ggtaacggatgagga)	Putative IME
P2_MAG-7	508	3087367	tet(32)	Region1	543080..726422	183343	38.62	-	-	attL: 543080..543094 (atatttgtggcctcg)	attR: 726403..726422 (atatttgtggcctcggagca)	Putative ICE with T4SS	k_Bacteria;p_Firmicutes;c_Clostridia;o_Clostridiales;f_Lachnospiraceae;g_Anaerobutyricum
				Region2	1288245..1450036	161792	38.19	-	Predicted ORF (1287873..1288604) [-]	attL: 1288245..1288259 (ttctgtaacctctgc)	attR: 1450022..1450036 (ttctgtaacctctgc)	Putative ICE with T4SS
P2_MAG-80	903	4018615	ac(6')-Im,aph(2'')-Ib	Region1	230526..241155	10630	33.1	-	-	-		Putative IME without identified DR	k_Bacteria;p_Firmicutes;c_Clostridia;o_Clostridiales;f_Lachnospiraceae
				Region2	535162..558563	23402	32.13	-	-	-		Putative ICE with T4SS
P4_MAG-27	59	2018499	tet(Q),tet(W)	Region1	998883..1033466	34584	50.62	-	-	-		Putative ICE without identified DR	k_Bacteria;p_Bacteroidetes;c_Bacteroidia;o_Bacteroidales;f_Bacteroidaceae
				Region2	1506944..1515831	8888	41	1510575..1510791	-	attL: 1506944..1506969 (tgttcccaaattgttcccaatcatcc)	attR: 1515806..1515831 (tgttcccaaattgttcccaatcatcc)	Putative IME
P6_MAG-24	422	3754992	erm(D)	Region1	245033..484921	239889	46.23	-	Predicted ORF (244071..245057) [-]	attL: 245033..245047 (ctttcagttttttaa)	attR: 484907..484921 (ctttcagttttttaa)	Putative ICE with T4SS	k_Bacteria;p_Firmicutes;c_Bacilli;o_Bacillales;f_Bacillaceae;g_Bacillus
P7_MAG-6	718	2298912	blaMIR-2	Region1	150913..176226	25314	50.11	-	-	-		Putative IME without identified DR	k_Bacteria;p_Proteobacteria;c_Gammaproteobacteria;o_Enterobacterales;f_Enterobacteriaceae
P7_MAG-28	161	3545990	npmA	Region1	1437048..1588106	151059	46.13	-	Predicted ORF (1436458..1437057) [+]	attL: 1437048..1437062 (aaaagaataatttaa)	attR: 1588092..1588106 (aaaagaataatttaa)	Putative ICE with T4SS	k_Bacteria;p_Bacteroidetes;c_Bacteroidia;o_Bacteroidales;f_Bacteroidaceae
P10_MAG-30	39	4657268	cfxA3	Region1	3890727..3908701	17975	42.58	3896936..3897073	-	-		Putative IME without identified DR	k_Bacteria;p_Bacteroidetes;c_Bacteroidia;o_Bacteroidales;f_Tannerellaceae
P10_MAG-53	106	4554052	cepA,mef(A),erm(G)	Region1	2717904..2726705	8802	38.23	-		attL: 2717904..2717918 (ctggtggcaccactt)	attR: 2726691..2726705 (ctggtggcaccactt)	Putative IME	k_Bacteria;p_Bacteroidetes;c_Bacteroidia;o_Bacteroidales;f_Bacteroidaceae
P11_MAG-13	170	3398878	msr(D),mef(A)	Region1	1712434..1748986	36553	39.24	-	Predicted ORF (1711924..1715451) [-]	attL: 1712434..1712448 (agtttcattaccaat)	attR: 1748972..1748986 (agtttcattaccaat)	Putative IME	k_Bacteria;p_Bacteroidetes;c_Bacteroidia;o_Bacteroidales;f_Bacteroidaceae
				Region2	3141847..3174156	32310	40.45	-	-	attL: 3141847..3141868 (tatattccttatacagatttac)	attR: 3174135..3174156 (tatattccttatacagatttac)	Putative IME
				Region3	3256745..3268431	11687	40.93			attL: 3256745..3256759 (taatactgataatca)	attR: 3268417..3268431 (taatactgataatca)	Putative IME
P14_MAG-42	323	1874597	catP	Region1	424435..626793	202359	53.92	-	-	attL: 424435..424451 (ttttgcaaagtcctttt)	attR: 626777..626793 (ttttgcaaagtcctttt)	Putative ICE with T4SS	k_Bacteria
				Region2	1486379..1495013	8635	48.49	-	-	-		Putative IME without identified DR
P15_MAG-73	56	2842934	cfxA4	Region1	230830..300357	69528	40.36	272171..272390	Predicted ORF (230005..232428) [+]	attL: 230830..230844 (catgccttggccgct)	attR: 300343..300357 (catgccttggccgct)	Putative IME	k_Bacteria;p_Bacteroidetes;c_Bacteroidia;o_Bacteroidales;f_Bacteroidaceae
				Region2	528731..610088	81358	40.42	564048..564221	Predicted ORF (528460..529506) [+]	attL: 528731..528745 (taaaaccgtttacca)	attR: 610074..610088 (taaaaccgtttacca)	Putative IME
				Region3	1501323..1521695	20373	44.42	1502996..1503214	Predicted ORF (1501063..1502700) [-]	attL: 1501323..1501337 (tacctgcattggcaa)	attR: 1521681..1521695 (tacctgcattggcaa)	Putative IME
